# Supplementary material for: Hazelnut Skin in Ewes’ Diet: Effects on Colostrum Immunoglobulin G and Passive Transfer of Immunity to the Lambs
Source: Animals (Basel). 2022 Nov 21;12(22):3220. doi: 10.3390/ani12223220 (PMC9686705; doi:10.3390/ani12223220)
Supplement: Supplementary file 1 [file animals-12-03220-s001.zip]

Archive with 2 entries (2 files):
- animals-2018922-Table S1.pdf
- animals-2018922-Table S2.pdf
